# Supplementary material for: No Chance to Survive: Mo-CBP3-PepII Synthetic Peptide Acts on Cryptococcus neoformans by Multiple Mechanisms of Action
Source: Antibiotics (Basel). 2023 Feb 12;12(2):378. doi: 10.3390/antibiotics12020378 (PMC9952340; doi:10.3390/antibiotics12020378)
Supplement: Supplementary file 1 [file antibiotics-12-00378-s001.zip]

Archive with 1 entries (1 files):
- antibiotics-2201833-supplementary.pdf
